# Supplementary material for: Genome-Wide Analysis and Characterization of the Aux/IAA Family Genes Related to Floral Scent Formation in Hedychium coronarium
Source: Int J Mol Sci. 2019 Jul 1;20(13):3235. doi: 10.3390/ijms20133235 (PMC6651449; doi:10.3390/ijms20133235)
Supplement: Supplementary file 1 [file ijms-20-03235-s001.zip]

Archive with 6 entries (4 files):
- ijms-514365 supp final/
- ijms-514365 supp final/ijms-514365 supp/
- ijms-514365 supp final/ijms-514365 supp/Supplementary Figure S1.tif
- ijms-514365 supp final/ijms-514365 supp/Supplementary Table S1.docx
- ijms-514365 supp final/ijms-514365 supp/Supplementary Table S2.doc
- ijms-514365 supp final/ijms-514365 supp/Supplementary Table S3.docx
